# Supplementary material for: Structure–Activity Relationship of Oleanane-Type Pentacyclic Triterpenoids on Nuclear Factor κB Activation and Intracellular Trafficking and N-Linked Glycosylation of Intercellular Adhesion Molecule-1
Source: Int J Mol Sci. 2024 May 30;25(11):6026. doi: 10.3390/ijms25116026 (PMC11173061; doi:10.3390/ijms25116026)
Supplement: Supplementary file 1 [file ijms-25-06026-s001.zip]

Archive with 1 entries (1 files):
- ijms-2991403-supplementary.pdf
